# Supplementary material for: Predictive Model for Managing the Clinical Risk of Emergency Department Patients: A Systematic Review
Source: J Clin Med. 2025 Oct 14;14(20):7245. doi: 10.3390/jcm14207245 (PMC12565041; doi:10.3390/jcm14207245)
Supplement: Supplementary file 1 [file jcm-14-07245-s001.zip]

Archive with 1 entries (1 files):
- jcm-3827805-supplementary.xlsx
