# Supplementary material for: Predictive Model for Managing the Clinical Risk of Emergency Department Patients: A Systematic Review
Source: J Clin Med. 2025 Oct 14;14(20):7245. doi: 10.3390/jcm14207245 (PMC12565041; doi:10.3390/jcm14207245)
Supplement: Supplementary file 1 [file jcm-14-07245-s001.zip › jcm-3827805-supplementary.xlsx]

## Sheet: HOME
CHARMS & PROBAST template
	Information:
	This Excel document is a template for data extraction and critical appraisal of a systematic review of clinical prediction model development and/or validation studies.
								Templates designed by: Fernandez-Felix BM 1,2 Affiliations: 1 Clinical Biostatistics Unit, Hospital Universitario Ramón y Cajal, IRYCIS, Madrid, Spain. 2 CIBER de Epidemiología y Salud Pública (CIBERESP), Madrid, Spain. Contact: borjamanuel.fernandez@salud.madrid.org
	Contents:
	- HOME: A description of the material in the file and instructions on how to use it. - SUMMARY: Table summarizing the status of the data extraction process and the assessment of bias and applicability. - CHARMS: Data extraction form - PROBAST: Risk of Bias and Applicability Assessment form - TABLES: A proposal tables containing information on study characteristics, models characteristics, and an …
	Instructions for use:
	To begin data extraction (CHARMS) and risk of bias and applicability evaluation (PROBAST) of each model included in the systematic review, check in "new model" on the SUMMARY sheet. Complete the basic study information. The template can be used to evaluate up to 30 models. Go to:
	CHARMS (Adapted from Moons K. 2014) Complete the data extraction for each predictive model included in the systematic review. You should fill in the cells shaded in yellow. Fill in the cell with "No Information" (NI) when the information in the study report is not available. In the case of blank cells, the status of the data extraction form will be incomplete ⚠️. When all domains in the form are …
	PROBAST (Adapted from Wolff RF. 2019) Complete the risk of bias assessment and applicability for each model included in the systematic review. You should answer signalling questions shaded in yellow for each key domain (Participant, Predictor, Outcome and Analysis) as "Yes", "Probably yes", "Probably no", "No" or "No information". For each domain, once all signalling questions are answered, RoB a…
	SUMMARY TABLES The summary tables will be automatically generated based on the information in the CHARMS and PROBAST forms. - Study Characteristics. - Model Characteristics. - Risk of Bias summary (PROBAST). Go to:

## Sheet: SUMMARY
	Summary information:							0	Incomplete
								1	Complete
				Models included for data extraction and RoB assessment:	4
	New model	No model	Author	Publication year	Publication identifier (Title/PMID/DOI)	Publication journal	Model name	Identifier	CHARMS	PROBAST
	TRUE	1	Khushal Arjan	2021	Clinical decision-making in older adults following emergency admission to hospital. Derivation and validation of a risk stratification score: OPERA / https://doi.org/10.1371/journal. pone.0248477	PLoS ONE 16(3): e0248477	Older Persons’ Emergency Risk Assessment [OPERA] score	(1) Khushal Arjan, 2021	1	1
	TRUE	2	Gitte B. Tygesen	2021	A new situation awareness model decreases clinical deterioration in the emergency departments— A controlled intervention study / DOI: 10.1111/aas.13929	Acta Anaesthesiol Scand. 2021;65:1337–1344.	Situation Awareness (SA) model	(2) Gitte B. Tygesen, 2021	1	1
	TRUE	3	Feng Xie	2022	Benchmarking emergency department prediction models with machine learning and public electronic health records / https://doi.org/10.1038/s41597-022-01782-9	Sci Data 9, 658 (2022)	logistic regression, random forest, gradient boosting, multilayer perceptron, Med2Vec, LSTM, AutoScore	(3) Feng Xie, 2022	1	1
	TRUE	4	Tobias M Merz	2011	Risk assessment in the first fifteen minutes: a prospective cohort study of a simple physiological scoring system in the emergency department / DOI: 10.1186/cc9972	Critical Care 2011, 15:R25	Vital Sign Scoring (VSS)	(4) Tobias M Merz, 2011	1	1
	FALSE								FALSE	FALSE
	FALSE								FALSE	FALSE
	FALSE								FALSE	FALSE
	FALSE								FALSE	FALSE
	FALSE								FALSE	FALSE
	FALSE								FALSE	FALSE
	FALSE								FALSE	FALSE
	FALSE								FALSE	FALSE
	FALSE								FALSE	FALSE
	FALSE								FALSE	FALSE
	FALSE								FALSE	FALSE
	FALSE								FALSE	FALSE
	FALSE								FALSE	FALSE
	FALSE								FALSE	FALSE
	FALSE								FALSE	FALSE
	FALSE								FALSE	FALSE
	FALSE								FALSE	FALSE
	FALSE								FALSE	FALSE
	FALSE								FALSE	FALSE
	FALSE								FALSE	FALSE
	FALSE								FALSE	FALSE
	FALSE								FALSE	FALSE
	FALSE								FALSE	FALSE
	FALSE								FALSE	FALSE
	FALSE								FALSE	FALSE
	FALSE								FALSE	FALSE

## Sheet: CHARMS
CHARMS checklist
CHARMS checklist. Relevant items to extract from individual studies for purposes of description and assessment of risk of bias and applicability. (Adapted from Moons KG. 2014)
Gen	App	RoB	Domain/ Key items		(1) Khushal Arjan, 2021			(2) Gitte B. Tygesen, 2021	Model 3	Model 4	(3) Feng Xie, 2022			(4) Tobias M Merz, 2011
0. Study information
X			0.1 Author		Khushal Arjan			Gitte B. Tygesen			Feng Xie			Tobias M Merz
X			0.2 Publication year		2021			2021			2022			2011
X			0.3 Publication identifier (Title/PMID/DOI)		Clinical decision-making in older adults following emergency admission to hospital. Derivation and validation of a risk stratification score: OPERA / https://doi.org/10.1371/journal. pone.0248477			A new situation awareness model decreases clinical deterioration in the emergency departments— A controlled intervention study / DOI: 10.1111/aas.13929			Benchmarking emergency department prediction models with machine learning and public electronic health records / https://doi.org/10.1038/s41597-022-01782-9			Risk assessment in the first fifteen minutes: a prospective cohort study of a simple physiological scoring system in the emergency department / DOI: 10.1186/cc9972
X			0.4 Publication journal		PLoS ONE 16(3): e0248477			Acta Anaesthesiol Scand. 2021;65:1337–1344.			Sci Data 9, 658 (2022)			Critical Care 2011, 15:R25
X			0.5 Model name		Older Persons’ Emergency Risk Assessment [OPERA] score			Situation Awareness (SA) model			logistic regression, random forest, gradient boosting, multilayer perceptron, Med2Vec, LSTM, AutoScore			Vital Sign Scoring (VSS)
1. Source of data					1			1			1			1
	X	X	1.1 Source of data		Prospective cohort			Prospective cohort			No information			Prospective cohort
2. Participants					1			1			1			1
x	X		2.1 Recruitment method		Prospectively collected from two hospital sites in England			Electronic medical records of the participating hospitals and the Danish Civil Registration System			MIMIC-IV Emergency Department (MIMIC-IV-ED) database			Prospectively collected from patients admitted to the emergency department of the Bern University Hospital
X	X		2.2 Recruitment dates		April 2017 to April 2018			Pre-intervention period: July-December 2016 Post-intervention period: November 2017-April 2018			No information			June 11, 2007 to January 11, 2008.
X	X		2.3 Study setting		Emergency Department			Emergency Department			Emergency Department			Emergency Department
X	X		2.4 Study sites (Regions)		South coast of England			Central Denmark Region			No information			Bern, Switzerland
X	X		2.5 Study sites (Number of centers)		2			4			1			1
X	X		2.6 Criteria inclusion		Patients aged 65 years or older, Admitted through the emergency departments of two hospitals in the same organization, During the time period of April 2017 to April 2018.			Patients ≥ 18 years with medical or surgical complaints admitted to the ED short stay unit, with only the first admission in the study period included.			Patients 18 years of age or older, Patients with a primary emergency triage class assignment			The criteria inclusion in this study was all patients admitted to the emergency department of the hospital between June 11, 2007 and January 11, 2008.
X	X		2.7 Criteria exclusion		No documented NEWS2 or Clinical Frailty Scale (CFS) score, Length of stay less than 1 day, to exclude non-urgent attendances.			Patients discharged home within 4 hours after arrival or referred to inpatient wards within 4 hours were excluded from the study.			ED visits for patients under 18 years old, ED visits without a primary emergency triage class assignment, Outlier values for vital signs and lab tests that were outside of plausible physiological ranges.			Patients treated on an outpatient basis without hospital admission, Patients with missing data on vital sign abnormalities.
X	X		2.8 Participant description	Characteristics	Values		Measures	Values		Measures	Values		Measures	Values		Measures	Values		Measures	Values		Measures	Values		Measures	Values		Measures	Values		Measures	Values		Measures	Values		Measures	Values		Measures	Values		Measures	Values		Measures	Values		Measures
X	X		2.8.1 Characteristic 1		≥65 years		Other	≥18 years		Other	≥18 years		Other	61		Mean
X	X		2.8.2 Characteristic 2
X	X		2.8.3 Characteristic 3
X	X		2.8.4 Characteristic 4
X	X		2.8.5 Characteristic 5
3. Outcome to be predicted					1			1			1			1
	X	X	3.1 Outcome		The primary outcome was in-hospital mortality, and the secondary outcomes included 48-hour mortality, 7-day mortality, hospital stay >30 days, and 30-day readmission.			The primary outcome was clinical deterioration (CD) in adult emergency department (ED) patients, defined as a change in vital signs requiring increased observation or physician assessment. The secondary outcomes were mortality, intensive care unit (ICU) admissions, and readmissions.			The three main outcomes or prediction tasks discussed in the paper are: 1) hospitalization, 2) critical outcome (inpatient mortality or transfer to ICU within 12 hours), and 3) ED reattendance within 72 hours.			The primary outcome measure was hospital mortality, and the secondary outcome measure was the combined endpoint of ICU admission or death in the emergency department.
	X	X	3.2 Outcome definition		No Information.			Clinical deterioration, defined as a change in vital signs requiring increased observation or physician assessment, indicated by an increase in the early warning score (EWS) from 0 or 1 to 2 or higher, or an increase from 2 or higher.			Hospitalization - inpatient admission immediately following an ED visit; Critical outcome - inpatient mortality or transfer to ICU within 12 hours; ED reattendance - return visit to ED within 72 hours after previous discharge.			No Information.
		X	3.3 Same outcome definition for all participants		Yes			Yes			Yes			Yes
X	X		3.4 Type of outcome		Single			Single			Combined			Single
		X	3.5 Was the outcome assessed without knowledge of the predictors?		No information			No information			No information			No information
		X	3.6 Were candidate predictors part of outcome?		Yes			Yes			No information			Yes
	X		3.7 Time of outcome ocurrence		The time of outcome occurrence for the primary outcome of in-hospital mortality is from the time of hospital admission until the patient is discharged, within the one-year data collection period from April 2017 to April 2018.			The time of outcome occurrence for the primary outcome of clinical deterioration was during the patients' stay in the emergency department.			The hospitalization outcome occurs immediately after the ED visit, The critical outcome occurs within 12 hours of the ED visit, The ED reattendance outcome occurs within 72 hours after the previous ED discharge.			No information
4. Candidate predictors					1			1			1			1
X			4.1 Number of candidate predictors (or parameters) assessed		11			6			No information			7
X			4.2 Type of predictors		Sex, Age, Community-acquired acute kidney injury (CA-AKI), Malnutrition Universal Screening Tool (MUST) score, National Early Warning Score 2 (NEWS2), Clinical Frailty Scale (CFS).			Combination of objective parameters (regional EWS system based on vital signs and skin observations) and subjective parameters (dyspnea and pain reported by the patient, clinical intuition or concern, and concerns expressed by the patient or their relatives).			No information			Threat to airway, abnormal respiratory rate, oxygen saturation, systolic blood pressure, heart rate, low Glasgow Coma Scale, and seizures.
	X		4.3 Timing of predictors measurement		At the time of hospital admission.			Ongoing, with nurses continuously monitoring the patients and calling physicians if deterioration was suspected. The care team also reviewed the at-risk patients and discussed their status, symptoms, and treatment plan twice daily.			No information			VSS initial - the vital sign score in the first 15 minutes after admission to the emergency department; VSS max - the maximum vital sign score throughout the entire stay in the emergency department; The presence of vital sign abnormalities was also tracked in multiple time periods, with the first 15 minutes being the most granular.
		X	4.4 Predictors definition and measurement similar for all participants		Yes			Yes			No information			Yes
		X	4.5 Were predictors assessed blinded for outcome?		No information			No information			No information			Yes
		X	4.6 Handling of continuous predictors		For age, NEWS2, and CFS, they likely used the continuous variables directly in the logistic regression model; For the MUST variable, they categorized it into risk groups (low, medium, high) and assigned points based on the group, rather than using the continuous MUST score.			EWS at admission, gender, and age were included as continuous covariates in the logistic regression models for the primary and secondary analyses; For patients missing temperature data, the authors imputed a normal value in order to calculate an EWS score, suggesting they treated EWS as a continuous variable in the analysis.			Identified and removed outliers based on physiologically plausible ranges, following an established procedure; Replaced values outside a wider physiologically valid range with the nearest valid value, based on thresholds determined by clinical experts; Imputed any remaining missing values, including those marked as outliers, using the median values from the training set. The same imputation appro…			VSS initial - the VSS score in the first 15 minutes after ED admission; VSS max - the maximum VSS score during the entire ED stay; They then used logistic regression to assess the predictive value of these continuous VSS scores in relation to hospital mortality. They found that both VSS initial and VSS max were significant independent predictors, with VSS initial having superior prognostic accura…
5. Sample size					1			1			1			1
X			5.1 Number of participants		17365			34556			216877			4388
X			5.2 Number of outcomes/events		No information			7-day mortality events (572 out of 34556 patients); 30-day mortality events (1432 out of 34556 patients)			448972			315 deaths
					#VALUE!			#VALUE!			0			#VALUE!			0			0			0			0			0			0			0			0			0			0			0
		X	5.3 Number events per variable (EPV) or per parameter (EPP)		Unknown			Unknown			Unknown			Unknown
6. Missing data					1			1			1			1
X		X	6.1 Number of participants with any missing value		11860			12717			No information			No information
		X	6.2 Handling of missing data		Multiple imputation			Complete-case analysis			Multiple imputation			Unclear
7. Model development					1			1			1			1
X			7.1 Modelling method		Logistic regression			Other			Logistic regression			Logistic regression
		X	7.2 Method for selection of candidate predictors		Other			Based on prior knowledge			Based on prior knowledge			Based on prior knowledge
		X	7.3 Method for selection of predictors during multivariable modelling		Backward elimination			No information			Other			Ridge regression
	X	X	7.4 Shrinkage of predictor weights or regression coefficients		No information			No information			No information			No information
8. Model performance					1			1			1			1
	X		8.1 Calibration measures		Calibration plot / Slope / CITL / HL test			Not evaluated			Not evaluated			Not evaluated
	X		8.1.1 Calibration plot		Yes			No			No			No
	X		8.1.2 Calibration slope		Yes	value (95% CI):	-0.31	No	value (95% CI):		No	value (95% CI):		No	value (95% CI):			value (95% CI):			value (95% CI):			value (95% CI):			value (95% CI):			value (95% CI):			value (95% CI):			value (95% CI):			value (95% CI):			value (95% CI):			value (95% CI):			value (95% CI):
	X		8.1.3 Calibration-in-the-large (CITL)		Yes	value (95% CI):	-0.31	No	value (95% CI):		No	value (95% CI):		No	value (95% CI):			value (95% CI):			value (95% CI):			value (95% CI):			value (95% CI):			value (95% CI):			value (95% CI):			value (95% CI):			value (95% CI):			value (95% CI):			value (95% CI):			value (95% CI):
	X		8.1.4 Hosmer-Lemeshow test		Yes			No			No			No
	X		8.1.5 Other		No	Specify:		No	Specify:		No	Specify:		No	Specify:			Specify:			Specify:			Specify:			Specify:			Specify:			Specify:			Specify:			Specify:			Specify:			Specify:			Specify:
	X		8.2 Discrimination measures		C-Statistic / AUC graph			Not evaluated			C-Statistic / AUC graph			C-Statistic / AUC graph / Log-rank test / Risk group curves
	X		8.2.1 C-Statistic		Yes	value (95% CI):	0.77	No	value (95% CI):		Yes	value (95% CI):	0.88	Yes	value (95% CI):	0.72		value (95% CI):			value (95% CI):			value (95% CI):			value (95% CI):			value (95% CI):			value (95% CI):			value (95% CI):			value (95% CI):			value (95% CI):			value (95% CI):			value (95% CI):
	X		8.2.2 D-Statistic		No	value (95% CI):		No	value (95% CI):		No	value (95% CI):		No	value (95% CI):			value (95% CI):			value (95% CI):			value (95% CI):			value (95% CI):			value (95% CI):			value (95% CI):			value (95% CI):			value (95% CI):			value (95% CI):			value (95% CI):			value (95% CI):
	X		8.2.3 AUC graph		Yes			No			Yes			Yes
	X		8.2.4 Log-rank test (if survival analysis)		No			No			No			Yes
	X		8.2.5 Risk group curves (if survival analysis)		No			No			No			Yes
	X		8.2.6 Other		No	Specify:		No	Specify:		No	Specify:		No	Specify:			Specify:			Specify:			Specify:			Specify:			Specify:			Specify:			Specify:			Specify:			Specify:			Specify:			Specify:
	X		8.3 Overall measures		R-squared			Not evaluated			Not evaluated			Not evaluated
	X		8.3.1 R-squared (e.g. Cox-Snell R2, Nagelkerke's R2,..)		Yes	value (95% CI):	0.087	No	value (95% CI):		No	value (95% CI):		No	value (95% CI):			value (95% CI):			value (95% CI):			value (95% CI):			value (95% CI):			value (95% CI):			value (95% CI):			value (95% CI):			value (95% CI):			value (95% CI):			value (95% CI):			value (95% CI):
	X		8.3.2 Brier score		No	value (95% CI):		No	value (95% CI):		No	value (95% CI):		No	value (95% CI):			value (95% CI):			value (95% CI):			value (95% CI):			value (95% CI):			value (95% CI):			value (95% CI):			value (95% CI):			value (95% CI):			value (95% CI):			value (95% CI):			value (95% CI):
	X		8.3.3 Other		No	Specify:		No	Specify:		No	Specify:		No	Specify:			Specify:			Specify:			Specify:			Specify:			Specify:			Specify:			Specify:			Specify:			Specify:			Specify:			Specify:
	X		8.4 Clinical utility		Not evaluated			Not evaluated			Not evaluated			Not evaluated
	X		8.4.1 Decision Curve Analysis (DCA)		No			No			No			No
	X		8.4.2 Other		No	Specify:		No	Specify:		No	Specify:		No	Specify:			Specify:			Specify:			Specify:			Specify:			Specify:			Specify:			Specify:			Specify:			Specify:			Specify:			Specify:
9. Model evaluation					1			1			1			1
		X	9.1 Method used for testing model performance
		X	9.1.1 Internal validation		Other			No information			No information			No information
		X	9.1.2 External validation		Geographical			No information			No information			No information
	X	X	9.2 In case of poor validation, whether model was adjusted or updated		The paper states that in the case of poor validation, the model was successfully re-calibrated through intercept updating to address the small but statistically significant over-estimation of mortality risk in the validation cohort.			No information			No information			No information
10. Results					1			1			1			1
X			10.1 Number of predictors (or parameters) included in final model		6			6			No information			7
x	X		10.2 Final model included predictor weights or regression coefficients		Unclear			No information			No information			Unclear
X	X		10.3 Final model included intercept (or baseline survival)		Yes			No information			No information			Yes
X	x		10.4 Alternative presentation of the final prediction models		Nomogram			No information			No information			No information
11. Interpretation					1			1			1			1
X	X		11.1 Interpretation of presented model		t can be used to objectively risk stratify older patients for short-term mortality and prolonged hospital stay, and this information can inform discussions with patients and families about care escalation or limitations; The model's high negative predictive value can be useful in identifying low-risk patients unlikely to require care escalation; The model had better discrimination when excluding …			The new situation awareness (SA) model implemented in the intervention group aimed to improve situational awareness and earlier identification of deteriorating patients in the emergency department by incorporating both objective (vital signs) and subjective (clinical observations, patient/relative concerns) parameters, as well as structured team discussions, compared to the conventional early war…			The key interpretation of the presented models is that while the machine learning models demonstrated higher predictive accuracy compared to the traditional scoring systems, their "black-box" nature and lack of explainability make them challenging for clinicians to trust and use in the emergency care setting. In contrast, the more transparent and clinically-interpretable scoring systems, despite …			The key interpretation of the presented VSS scoring model is that it is a simple and rapid scoring system derived from seven measurable vital sign abnormalities, which can identify patients at high risk of mortality when assessed within the first 15 minutes of ED admission. Both the initial VSS score (VSS initial) and the maximum VSS score during the ED stay (VSS max) were strongly predictive of …
12. Observations					1			1			1			1
			12.1 Data extraction process		All information has been successfully registered			All information has been successfully registered			All information has been successfully registered			All information has been successfully registered			All information has been successfully registered			All information has been successfully registered			All information has been successfully registered			All information has been successfully registered			All information has been successfully registered			All information has been successfully registered			All information has been successfully registered			All information has been successfully registered			All information has been successfully registered			All information has been successfully registered			All information has been successfully registered
			12.2 Additional information
Abbreviation: Gen: General description; App: Applicability; RoB: Risk of Bias
					1			1			1			1			NA			NA			NA			NA			NA			NA			NA			NA			NA			NA			NA
[truncated: 30 more columns]

## Sheet: PROBAST
PROBAST checklist
PROBAST. Prediction model study Risk Of Bias Assessment Tool
Domain/ Key questions	(1) Khushal Arjan, 2021	(2) Gitte B. Tygesen, 2021	(3) Feng Xie, 2022	(4) Tobias M Merz, 2011
0. Study information
0.1 Author	Khushal Arjan	Gitte B. Tygesen	Feng Xie	Tobias M Merz
0.2 Publication year	2021	2021	2022	2011
0.3 Publication identifier (Title/PMID/DOI)	Clinical decision-making in older adults following emergency admission to hospital. Derivation and validation of a risk stratification score: OPERA / https://doi.org/10.1371/journal. pone.0248477	A new situation awareness model decreases clinical deterioration in the emergency departments— A controlled intervention study / DOI: 10.1111/aas.13929	Benchmarking emergency department prediction models with machine learning and public electronic health records / https://doi.org/10.1038/s41597-022-01782-9	Risk assessment in the first fifteen minutes: a prospective cohort study of a simple physiological scoring system in the emergency department / DOI: 10.1186/cc9972
0.4 Publication journal	PLoS ONE 16(3): e0248477	Acta Anaesthesiol Scand. 2021;65:1337–1344.	Sci Data 9, 658 (2022)	Critical Care 2011, 15:R25
0.5 Model name	Older Persons’ Emergency Risk Assessment [OPERA] score	Situation Awareness (SA) model	logistic regression, random forest, gradient boosting, multilayer perceptron, Med2Vec, LSTM, AutoScore	Vital Sign Scoring (VSS)
1. Participants
1.1 Were appropriate data sources used?	Probably Yes	Probably Yes	Probably Yes	Probably Yes
1.2 Were all inclusions and exclusions of participants appropriate?	Probably Yes	Probably Yes	Probably Yes	Probably Yes
Risk of bias introduced by selection of participants	Low RoB	Low RoB	Low RoB	Low RoB
Applicability	Low concern	Low concern	Low concern	Low concern
Relevant information extracted from CHARMS:
Source of data	Prospective cohort	Prospective cohort	No information	Prospective cohort
Recruitment methods	Prospectively collected from two hospital sites in England	Electronic medical records of the participating hospitals and the Danish Civil Registration System	MIMIC-IV Emergency Department (MIMIC-IV-ED) database	Prospectively collected from patients admitted to the emergency department of the Bern University Hospital
Recruitment dates	April 2017 to April 2018	Pre-intervention period: July-December 2016 Post-intervention period: November 2017-April 2018	No information	June 11, 2007 to January 11, 2008.
Study setting	Emergency Department	Emergency Department	Emergency Department	Emergency Department
Inclusion criteria	Patients aged 65 years or older, Admitted through the emergency departments of two hospitals in the same organization, During the time period of April 2017 to April 2018.	Patients ≥ 18 years with medical or surgical complaints admitted to the ED short stay unit, with only the first admission in the study period included.	Patients 18 years of age or older, Patients with a primary emergency triage class assignment	The criteria inclusion in this study was all patients admitted to the emergency department of the hospital between June 11, 2007 and January 11, 2008.
Exclusion criteria	No documented NEWS2 or Clinical Frailty Scale (CFS) score, Length of stay less than 1 day, to exclude non-urgent attendances.	Patients discharged home within 4 hours after arrival or referred to inpatient wards within 4 hours were excluded from the study.	ED visits for patients under 18 years old, ED visits without a primary emergency triage class assignment, Outlier values for vital signs and lab tests that were outside of plausible physiological ranges.	Patients treated on an outpatient basis without hospital admission, Patients with missing data on vital sign abnormalities.
Rationale of bias and applicability rating:
2. Predictors
2.1 Were predictors defined and assessed in a similar way for all participants?	Probably Yes	Probably Yes	Probably Yes	Probably Yes
2.2 Were predictor assessments made without knowledge of outcome data?	Probably Yes	Probably Yes	No Information	Probably Yes
2.3 Are all predictors available at the time the model is intended to be used?	Yes	Probably Yes	Probably Yes	Probably Yes
Risk of bias introduced by predictors or their assessment	Low RoB	Low RoB	Low RoB	Low RoB
Applicability	Low concern	Low concern	Low concern	Low concern
Relevant information extracted from CHARMS:
Predictors definition and measurement similar for all participants	Yes	Yes	No information	Yes
Were predictors assessed blinded for outcome?	No information	No information	No information	Yes
Timing of predictors measurement	At the time of hospital admission.	Ongoing, with nurses continuously monitoring the patients and calling physicians if deterioration was suspected. The care team also reviewed the at-risk patients and discussed their status, symptoms, and treatment plan twice daily.	No information	VSS initial - the vital sign score in the first 15 minutes after admission to the emergency department; VSS max - the maximum vital sign score throughout the entire stay in the emergency department; The presence of vital sign abnormalities was also tracked in multiple time periods, with the first 15 minutes being the most granular.
Rationale of bias and applicability rating:
3. Outcome
3.1 Was the outcome determined appropriately?	Probably Yes	Probably Yes	No Information	Probably Yes
3.2 Was a pre-specified or standard outcome definition used?	Yes	Yes	Yes	Yes
3.3 Were predictors excluded from the outcome definition?	No	Probably Yes	Probably No	No Information
3.4 Was the outcome defined and determined in a similar way for all participants?	Probably Yes	Probably Yes	Probably Yes	Probably Yes
3.5 Was the outcome determined without knowledge of predictor information?	Probably Yes	Probably Yes	No Information	Probably Yes
3.6 Was the time interval between predictor assessment and outcome determination appropriate?	Probably Yes	Probably Yes	Probably Yes	Probably Yes
Risk of bias introduced by the outcome or its determination	Low RoB	Low RoB	Low RoB	Low RoB
Applicability	Low concern	Low concern	Low concern	Low concern
Relevant information extracted from CHARMS:
Outcome definition	No Information.	Clinical deterioration, defined as a change in vital signs requiring increased observation or physician assessment, indicated by an increase in the early warning score (EWS) from 0 or 1 to 2 or higher, or an increase from 2 or higher.	Hospitalization - inpatient admission immediately following an ED visit; Critical outcome - inpatient mortality or transfer to ICU within 12 hours; ED reattendance - return visit to ED within 72 hours after previous discharge.	No Information.
Same outcome definition for all participants	Yes	Yes	Yes	Yes
Was the outcome assessed without knowledge of the predictors	No information	No information	No information	No information
Were candidate predictors part of outcome?	Yes	Yes	No information	Yes
Time of outcome ocurrence	The time of outcome occurrence for the primary outcome of in-hospital mortality is from the time of hospital admission until the patient is discharged, within the one-year data collection period from April 2017 to April 2018.	The time of outcome occurrence for the primary outcome of clinical deterioration was during the patients' stay in the emergency department.	The hospitalization outcome occurs immediately after the ED visit, The critical outcome occurs within 12 hours of the ED visit, The ED reattendance outcome occurs within 72 hours after the previous ED discharge.	No information
Rationale of bias and applicability rating:
4. Analysis
4.1 Were there a reasonable number of participants with the outcome?	Probably Yes	Yes	Probably Yes	Probably Yes
4.2 Were continuous and categorical predictors handled appropriately?	Probably Yes	Probably Yes	Probably Yes	Probably Yes
4.3 Were all enrolled participants included in the analysis?	No	Yes	No Information	No
4.4 Were participants with missing data handled appropriately?	Probably Yes	Probably Yes	Probably Yes	Probably Yes
4.5 Was selection of predictors based on univariable analysis avoided?	Probably Yes	Yes	Yes	Probably Yes
4.6 Were complexities in the data accounted for appropriately?	Probably Yes	Probably Yes	Probably Yes	Probably Yes
4.7 Were relevant model performance measures evaluated appropriately?	Probably Yes	Probably No	Probably Yes	Probably Yes
4.8 Were model overfitting and optimism in model performance accounted for?	Probably Yes	No Information	Probably Yes	No Information
4.9 Do predictors and their assigned weights in the final model correspond to the results from multivariable analysis?	Yes	No Information	No Information	Yes
Risk of bias introduced by the analysis	Low RoB	Low RoB	Low RoB	Low RoB
Relevant information extracted from CHARMS:
Outcome frecuency	#VALUE!	#VALUE!	448972 from 216877 (207,0%)	#VALUE!
Event per variable (EPV) or per parameter (EPP)	Unknown	Unknown	Unknown	Unknown
Handling of continuous predictors	For age, NEWS2, and CFS, they likely used the continuous variables directly in the logistic regression model; For the MUST variable, they categorized it into risk groups (low, medium, high) and assigned points based on the group, rather than using the continuous MUST score.	EWS at admission, gender, and age were included as continuous covariates in the logistic regression models for the primary and secondary analyses; For patients missing temperature data, the authors imputed a normal value in order to calculate an EWS score, suggesting they treated EWS as a continuous variable in the analysis.	Identified and removed outliers based on physiologically plausible ranges, following an established procedure; Replaced values outside a wider physiologically valid range with the nearest valid value, based on thresholds determined by clinical experts; Imputed any remaining missing values, including those marked as outliers, using the median values from the training set. The same imputation appro…	VSS initial - the VSS score in the first 15 minutes after ED admission; VSS max - the maximum VSS score during the entire ED stay; They then used logistic regression to assess the predictive value of these continuous VSS scores in relation to hospital mortality. They found that both VSS initial and VSS max were significant independent predictors, with VSS initial having superior prognostic accura…
Number of participants with any missing value	11860	12717	No information	No information
Handling of missing data	Multiple imputation	Complete-case analysis	Multiple imputation	Unclear
Method for selection of candidate predictors	Other	Based on prior knowledge	Based on prior knowledge	Based on prior knowledge
Validation method	Internal: No	Internal: No	Internal: No	Internal: No
	External: 1	External: 1	External: 1	External: 1	External:	External:	External:	External:	External:	External:	External:	External:	External:	External:	External:	External:	External:	External:	External:	External:	External:	External:	External:	External:	External:	External:	External:	External:	External:	External:
Performance measures	Calibration: Calibration plot / Slope / CITL / HL test	Calibration: Not evaluated	Calibration: Not evaluated	Calibration: Not evaluated
	Discrimination: C-Statistic / AUC graph	Discrimination: Not evaluated	Discrimination: C-Statistic / AUC graph	Discrimination: C-Statistic / AUC graph / Log-rank test / Risk group curves
	Overall: R-squared	Overall: Not evaluated	Overall: Not evaluated	Overall: Not evaluated
Shrinkage of predictor weights or regression coefficients	No information	No information	No information	No information
Rationale of bias and applicability rating:
	#REF!

## Sheet: Study Characteristics
	Table 1. Characteristics of the studies included in the systematic review.
	Author, Year	Study design	Enrolment period	Study setting	Study region	Participant characteristics:
(1) Khushal Arjan, 2021	(1) Khushal Arjan, 2021	Prospective cohort	April 2017 to April 2018	Emergency Department	South coast of England	≥65 years	0	0	0	0
(2) Gitte B. Tygesen, 2021	(2) Gitte B. Tygesen, 2021	Prospective cohort	Pre-intervention period: July-December 2016 Post-intervention period: November 2017-April 2018	Emergency Department	Central Denmark Region	≥18 years	0	0	0	0
(3) Feng Xie, 2022	(3) Feng Xie, 2022	No information	No information	Emergency Department	No information	≥18 years	0	0	0	0
(4) Tobias M Merz, 2011	(4) Tobias M Merz, 2011	Prospective cohort	June 11, 2007 to January 11, 2008.	Emergency Department	Bern, Switzerland	61	0	0	0	0
		0	0	0	0	0	0	0	0	0
		0	0	0	0	0	0	0	0	0
		0	0	0	0	0	0	0	0	0
		0	0	0	0	0	0	0	0	0
		0	0	0	0	0	0	0	0	0
		0	0	0	0	0	0	0	0	0
		0	0	0	0	0	0	0	0	0
		0	0	0	0	0	0	0	0	0
		0	0	0	0	0	0	0	0	0
		0	0	0	0	0	0	0	0	0
		0	0	0	0	0	0	0	0	0
		0	0	0	0	0	0	0	0	0
		0	0	0	0	0	0	0	0	0
		0	0	0	0	0	0	0	0	0
		0	0	0	0	0	0	0	0	0
		0	0	0	0	0	0	0	0	0
		0	0	0	0	0	0	0	0	0
		0	0	0	0	0	0	0	0	0
		0	0	0	0	0	0	0	0	0
		0	0	0	0	0	0	0	0	0
		0	0	0	0	0	0	0	0	0
		0	0	0	0	0	0	0	0	0
		0	0	0	0	0	0	0	0	0
		0	0	0	0	0	0	0	0	0
		0	0	0	0	0	0	0	0	0
		0	0	0	0	0	0	0	0	0

## Sheet: Model characteristics
	Table 2. Characteristics of the models included in the systematic review and critical appraisal for risk of bias and applicability.
	Author, Year	Modelling method	Sample size	Events	No predictors		EPV or EPP	Selection of candidate predictors	Selection of final predictors	Number (%) and handling of missng data	Type of validation	Performance measures		Critical appraisal (PROBAST)
				n (%)	Cand.	Final								P	Pr	O	A
(1) Khushal Arjan, 2021	(1) Khushal Arjan, 2021	Logistic regression	17365	#VALUE!	11	6	Unknown	Other	Backward elimination	n (%): 11860 (68,3) Method: Multiple imputation	Int: Other Ext : Geographical	Cal: Calibration plot / Slope / CITL / HL test Disc : C-Statistic / AUC graph Ov: R-squared	RoB	+	+	+	+
													App	+	+	+
(2) Gitte B. Tygesen, 2021	(2) Gitte B. Tygesen, 2021	Other	34556	#VALUE!	6	6	Unknown	Based on prior knowledge	No information	n (%): 12717 (36,8) Method: Complete-case analysis	Int: No information Ext : No information	Cal: Not evaluated Disc : Not evaluated Ov: Not evaluated	RoB	+	+	+	+
													App	+	+	+
(3) Feng Xie, 2022	(3) Feng Xie, 2022	Logistic regression	216877	448972 (207,0)	No information	No information	Unknown	Based on prior knowledge	Other	n (%): Unkown Method: Multiple imputation	Int: No information Ext : No information	Cal: Not evaluated Disc : C-Statistic / AUC graph Ov: Not evaluated	RoB	+	+	+	+
													App	+	+	+
(4) Tobias M Merz, 2011	(4) Tobias M Merz, 2011	Logistic regression	4388	#VALUE!	7	7	Unknown	Based on prior knowledge	Ridge regression	n (%): Unkown Method: Unclear	Int: No information Ext : No information	Cal: Not evaluated Disc : C-Statistic / AUC graph / Log-rank test / Risk group curves Ov: Not evaluated	RoB	+	+	+	+
													App	+	+	+
													RoB
													App
													RoB
													App
													RoB
													App
													RoB
													App
													RoB
													App
													RoB
													App
													RoB
													App
													RoB
													App
													RoB
													App
													RoB
													App
													RoB
													App
													RoB
													App
													RoB
													App
													RoB
													App
													RoB
													App
													RoB
													App
													RoB
													App
													RoB
													App
													RoB
													App
													RoB
													App
													RoB
													App
													RoB
													App
													RoB
													App
													RoB
													App
													RoB
													App
													RoB
													App

## Sheet: PROBAST summary
	Table 3. Risk of bias and applicability assessment
	Author, Year	Risk of Bias				Applicability			Overall
		1. Participants	2. Predictors	3. Outcome	4. Analysis	1. Participants	2. Predictors	3. Outcome	Risk of Bias	Applicability
(1) Khushal Arjan, 2021	(1) Khushal Arjan, 2021	+	+	+	+	+	+	+	+	+
(2) Gitte B. Tygesen, 2021	(2) Gitte B. Tygesen, 2021	+	+	+	+	+	+	+	+	+
(3) Feng Xie, 2022	(3) Feng Xie, 2022	+	+	+	+	+	+	+	+	+
(4) Tobias M Merz, 2011	(4) Tobias M Merz, 2011	+	+	+	+	+	+	+	+	+
		1	1	1	1	1	1	1	1	1
		0	0	0	0	0	0	0	0	0
		0	0	0	0	0	0	0	0	0

## Sheet: CHARMS.Drop-down response lists
Drop-down lists
CHARMS sheet
1.1 Source of data	2.8 Participant description (Measures)	3.4 Type of outcome	6.2 Handling of missing data	7.1 Modelling method	7.2 Method for selection of candidate predictors	7.3 Method for selection of predictors during multivariable modelling	9.1.1 Internal validation	9.1.2 External validation	10.2 Final model included predictor weights or regression coefficients	10.4 Alternative presentation of the final prediction models
Prospective cohort	Mean	Single	Complete-case analysis	Logistic regression	All available predictors	Pre-specified model (not selection)	None (Apparent performance)	None	None	None
Retrospective cohort	Mean (sd)	Combined	Single imputation	Multilevel logistic regression	Based on prior knowledge	Backward elimination	Random split data	Temporal	Predictor weights	Sum score
Case-control	Median	Unclear	Multiple imputation	Cox regression	Based on univariable associations	Forward selection	Non-random split data	Geographical	Regression coefficients	Nomogram
Nested case-control	Median (IQR)	No information	Other	Machine learning techniques	Other	Stepwise selection	Cross-validation	Different setting	Unclear	Score chart
Existing registry	Median (min-max)	(Add field)	Unclear	Neural network	Unclear	LASSO selection	Bootstrap	Different investigator	No information	Score system
Randomized trial	n (%)	(Add field)	No information	Other	No information	Ridge regression	Other	Completely independent	(Add field)	On-line calculator
Combined data (e.g. IPD of combination of cohorts)	Other	(Add field)	(Add field)	Unclear	(Add field)	Bootstrap selection	Unclear	Other	(Add field)	App calculator
Aggregated data	Unclear	(Add field)	(Add field)	No information	(Add field)	Other	No information	Unclear	(Add field)	Other
Other	No information	(Add field)	(Add field)	(Add field)	(Add field)	Unclear	(Add field)	No information	(Add field)	Unclear
Unclear	(Add field)		(Add field)	(Add field)	(Add field)	No information	(Add field)	(Add field)	(Add field)	No information
No information	(Add field)		(Add field)	(Add field)	(Add field)	(Add field)	(Add field)	(Add field)		(Add field)
(Add field)	(Add field)			(Add field)		(Add field)	(Add field)	(Add field)		(Add field)
(Add field)	(Add field)			(Add field)		(Add field)	(Add field)	(Add field)		(Add field)
(Add field)	(Add field)					(Add field)		(Add field)		(Add field)
(Add field)						(Add field)				(Add field)
(Add field)
